# Supplementary material for: Individual Radiosensitivity as a Risk Factor for the Radiation-Induced Acute Radiodermatitis
Source: Life (Basel). 2021 Dec 23;12(1):20. doi: 10.3390/life12010020 (PMC8781761; doi:10.3390/life12010020)
Supplement: Supplementary file 1 [file life-12-00020-s001.zip]

Archive with 1 entries (1 files):
- life-1451308-supplementary.pdf
